# Supplementary material for: The CYP71A, NIT, AMI, and IAMH gene families are dispensable for indole-3-acetaldoxime-mediated auxin biosynthesis in Arabidopsis
Source: Plant Cell. 2025 Oct 15;37(11):koaf242. doi: 10.1093/plcell/koaf242 (PMC12586335; doi:10.1093/plcell/koaf242)
Supplement: koaf242_Supplementary_Data [file koaf242_supplementary_data.zip]

Archive with 10 entries (10 files):
- Supplementary Data Set S1.xlsx
- Supplementary Figures.docx
- Supplementary File S1. CYP71A13.fasta
- Supplementary File S2. NIT1.fasta
- Supplementary File S3. AMI1.fasta
- Supplementary File S4. CYP71A13.nwk
- Supplementary File S5. NIT1.nwk
- Supplementary File S6. AMI1.nwk
- Supp. Tables final.pdf
- Supplement References.docx
