# Supplementary material for: The CYP71A, NIT, AMI, and IAMH gene families are dispensable for indole-3-acetaldoxime-mediated auxin biosynthesis in Arabidopsis
Source: Plant Cell. 2025 Oct 15;37(11):koaf242. doi: 10.1093/plcell/koaf242 (PMC12586335; doi:10.1093/plcell/koaf242)
Supplement: koaf242_Supplementary_Data [file koaf242_supplementary_data.zip › Supplementary Data Set S1.xlsx]

## Sheet: Sheet1
Supplementary Table SX. Statistics summary. Df: degrees of freedom; Sq: squares; ANOVA: Analysis of variance; ANOVA (log10): ANOVA after ANOVA log10 transformation of the dataset to achieve homoscedasticity; Kruskal-Wallis = One-Way-ANOVA on Ranks; ART: Aligned Rank Transformed Data (2-Way-ANOVA on Ranks); SE: Standard Error. IAA (indole-3-acetic acid) values are the same as the ones presented in…
Figure 2B
ANOVA	Df	Sum of Sq	Mean of Sq	F-statistic	p-value
Genotype	16	1.741	0.10883	18.53	<2E-16
Residuals	326	1.914	0.00587
Figure 2C
ANOVA (log10)	Df	Sum of Sq	Mean of Sq	F-statistic	p-value
Genotype	16	13.622	0.8514	219.7	<2E-16
Residuals	326	1.263	0.0039
Figure 5A
Hypocotyls
Kruskal-Wallis	Df	H-statistic	n	p-value
Genotype	14	91.7	454	1.78e-13
Roots
ANOVA	Df	Sum of Sq	Mean of Sq	F-statistic	p-value
Genotype	14	19501	1392.9	37.89	<2E-16
Residuals	444	16324	36.8
Figure 5B
Continuous light
Kruskal-Wallis	Df	H-statistic	n	p-value
Genotype	14	95.5	216	3.38e-14
Dark
Kruskal-Wallis	Df	H-statistic	n	p-value
Genotype	14	141	420	3.89e-23
Figure 5C
Dispersion statistic (Pearson χ²/residual df) = 0.6502643 -> Poisson regression
Null deviance: 421.75 on 359 df
Residual deviance: 231.54 on 345 df
Genotype	Estimate	Std. Error	z value	p-value	Exp(Estimate)	Meaning
Intercept (WT)	3.0088	0.050965	59.037	Reference	20.26	Reference counts
wei8	-0.309122	0.073475	-4.207	2.59e-05	0.734	73.4% of WT count
c71a12a13a18	0.005976	0.066964	0.089	0.928888	1.006	Similar to WT
c71a12a13a18 ami1-2	0.028892	0.069861	0.414	0.679191	1.029	Similar to WT
nit1234	-0.100083	0.069786	-1.434	0.151532	0.905	Similar to WT
ami1-2	0.039678	0.067629	0.587	0.5574	1.04	Similar to WT
ami1-2 tIII tV f1 f2	0.04559	0.067543	0.675	0.499691	1.047	Similar to WT
ami1-2 tIII tV f1 f2 f3/+ f4	0.022646	0.060777	0.373	0.709442	1.023	Similar to WT
sur2 (s2)	0.173868	0.070011	2.483	0.013012	1.19	19% higher thant WT
wei8 s2	0.046017	0.068166	0.675	0.49963	1.047	Similar to WT
c71a12a13a18 s2	0.278948	0.064968	4.294	1.76e-05	1.321	32.1% higher thant WT
c71a12a13a18 ami1-2 s2	0.22279	0.064631	3.447	0.000567	1.249	24.9% higher thant WT
nit1234 s2	0.288883	0.066677	4.333	1.47e-05	1.335	33.5% higher thant WT
ami1-2 s2	0.32029	0.06446	4.969	6.74e-07	1.377	37.7% higher thant WT
ami1-2 tIII tV f1 f2 s2	0.195419	0.066651	2.932	0.003368	1.216	21.6% higher thant WT
Figure 5D
ANOVA of ART	Df	Residual df	F-statistic	p-value
Genotype	14	741	42.435	<2E-16
Temperature	1	741	2154.34	<2E-16
Genot. x Temp.	14	741	32.128	<2E-16
Figure 7
ANT (pmol g-1 FW)
ANOVA	Df	Sum of Sq	Mean of Sq	F-statistic	p-value
Genotype	15	173422	11561	2.026	0.0359
Residuals	43	245344	5706
TRP (pmol g-1 FW)
ANOVA	Df	Sum of Sq	Mean of Sq	F-statistic	p-value
Genotype	15	668500000	44566988	1.642	0.1
Residuals	45	1222000000	27144823
IPyA (log10 pmol g-1 FW)
ANOVA (log10)	Df	Sum of Sq	Mean of Sq	F-statistic	p-value
Genotype	15	1.3578	0.09052	6.809	2.47e-07
Residuals	45	0.5982	0.01329
IAOx (pmol g-1 FW)
ANOVA	Df	Sum of Sq	Mean of Sq	F-statistic	p-value
Genotype	15	1587572	105838	3.651	0.000496
Residuals	41	1188540	28989
IAN (pmol g-1 FW)
ANOVA	Df	Sum of Sq	Mean of Sq	F-statistic	p-value
Genotype	15	337283	22486	1.361	0.208
Residuals	45	743505	16522
IAM (pmol g-1 FW)
ANOVA	Df	Sum of Sq	Mean of Sq	F-statistic	p-value
Genotype	15	43854	2923.6	5.195	8.15e-06
Residuals	45	25322	562.7
IAA (pmol g-1 FW)
ANOVA	Df	Sum of Sq	Mean of Sq	F-statistic	p-value
Genotype	15	7402	493.5	2.378	0.0128
Residuals	45	9339	207.5
Supplementary Figures
Supplementary Figure S5C
Hypocotyls
ANOVA (log10)	Df	Sum of Sq	Mean of Sq	F-statistic	p-value
Genotype	16	0.4549	0.028432	11.72	<2E-16
Residuals	319	0.7737	0.002425
Roots
Kruskal-Wallis	Df	H-statistic	n	p-value
Genotype	16	215	328	7.62e-37
Supplementary Figure S5C
Hypocotyls
ANOVA (log10)	Df	Sum of Sq	Mean of Sq	F-statistic	p-value
Genotype	16	11.793	0.7371	113.8	<2E-16
Residuals	322	2.086	0.0065
Roots
Kruskal-Wallis	Df	H-statistic	n	p-value
Genotype	16	280	342	3.61e-50
Supplementary Figure S6
AMI
	Df	T-statistic	p-value
Student's T-test	4	-5.805	0.00438
FAAH1
	Df	T-statistic	p-value
Student's T-test	4	−2.609	0.0595
FAAH4
	Df	T-statistic	p-value
Student's T-test	4	−1.0899	0.337
Supplementary Figure S12
Hypocotyls
Kruskal-Wallis	Df	H-statistic	n	p-value
Genotype	14	298	561	3.48e-55
Roots
Kruskal-Wallis	Df	H-statistic	n	p-value
Genotype	14	228	466	9.5e-41
Supplementary Figure S13
IAA-Asp (log10 pmol g-1 FW)
ANOVA (log10)	Df	Sum of Sq	Mean of Sq	F-statistic	p-value
Genotype	15	45.62	3.0413	116.5	<2E-16
Residuals	43	1.12	0.0261
IAA-Glu (log10 pmol g-1 FW)
ANOVA (log10)	Df	Sum of Sq	Mean of Sq	F-statistic	p-value
Genotype	15	31.096	2.0731	63.61	<2E-16
Residuals	43	1.401	0.0326
IAA-Glc (log10 pmol g-1 FW)
ANOVA (log10)	Df	Sum of Sq	Mean of Sq	F-statistic	p-value
Genotype	15	53.32	3.555	142.9	<2E-16
Residuals	46	1.14	0.025
oxIAA (log10 pmol g-1 FW)
ANOVA (log10)	Df	Sum of Sq	Mean of Sq	F-statistic	p-value
Genotype	15	6.682	0.4455	64.42	<2E-16
Residuals	44	0.304	0.0069
oxIAA-Asp (log10 pmol g-1 FW)
ANOVA (log10)	Df	Sum of Sq	Mean of Sq	F-statistic	p-value
Genotype	15	16.01	1.0674	45.65	<2E-16
Residuals	42	0.982	0.0234
oxIAA-Glu (log10 pmol g-1 FW)
ANOVA (log10)	Df	Sum of Sq	Mean of Sq	F-statistic	p-value
Genotype	15	12.76	0.8507	22.65	1.2e-15
Residuals	43	1.615	0.0376
oxIAA-Glc (log10 pmol g-1 FW)
ANOVA (log10)	Df	Sum of Sq	Mean of Sq	F-statistic	p-value
Genotype	15	2.3	0.15334	5.248	6.43e-06
Residuals	46	1.344	0.02922
