# Supplementary material for: The CYP71A, NIT, AMI, and IAMH gene families are dispensable for indole-3-acetaldoxime-mediated auxin biosynthesis in Arabidopsis
Source: Plant Cell. 2025 Oct 15;37(11):koaf242. doi: 10.1093/plcell/koaf242 (PMC12586335; doi:10.1093/plcell/koaf242)
Supplement: koaf242_Supplementary_Data [file koaf242_supplementary_data.zip › Supplementary File S1. CYP71A13.fasta]

>AT3G48290
MIILLLCSIILITILFKQKKSNAPPSPPRLPLIRNLHQLGRHPHRSLCSLSHRYGPLMLLHFGSVPVLVVSSADAAKDVL
KTHDRVFASRPRSKIFDKIFYNGRDVALAPYGEYWRQMKSVCVLHLFSNKMVRSFRDVRQEEISLMIEKIRISSSLRINL
SEILVNLTNNVICRVALGRKYGDFKDLMKRLTRLLGEFSVGSYVSLAWIDWIRGLDGQLIKISNDLDEFLERVVQDHVDG
DGHKNDFVDFLLTIEREKSGFEIDRLSIKAIILDVFVGDMDTTYTLLEWAMTELLCHHECLDRLQEEVRMVCKDKSGVSE
DDLQDMKYLKAVIKETLRLHPPLPLMVPHESTHDVKLRDYHIPAGTHVMINAWAIGREAATWDAEEFRPERHLNSYVDYR
GQDTELVPFGAGRRICPAISFAVVLDEVVLANLVHQFDWTLPEESTEYQTDVAESTGMAVHRMFPLFAMTT--
>AT2G30770
ILSISLCLTTLITLLLKRTKVNLPPSPWRLPVIGNLHQLSLHPHRSLRSLSLRYGPLMLLHFGRVPILVVSSGEAAQEVL
KTHDHKFANRPRSKAVHGLMNGGRDVVFAPYGEYWRQMKSVCILNLLTNKMVESFEKVREDEVNAMIEKLEKASSSSENL
SELFITLPSDVTSRVALGRKHSDLKKRVRQIMELLGEFPIGEYVPLAWIDGIRGFNNKIKEVSRGFSDLMDKVVQEHLEA
SNDKADFVDILLSIEKDKNGFQVQRNDIKFMILDMFIGGTSTTSTLLEWTMTELIRSPKSMKKLQDEIRSIRPHGSYIKE
KEVENMKYLKAVIKEVLRLHPSLPMILPRLLSEDVKVKGYNIAAGTEVIINAWAIQRDTAIWDAEEFKPERHLDSGLDYH
GKNLNYIPFGSGRRICPGINLALGLAEVTVANLVGRFDWRVEAGPNGDQPDLTEAIGIDVCRKFPLIAFPSSV
>AT1G11610
TLMVSLCLTTLLTLLLKRKKVNLPPSPWRIPVIGNLHQLSLHPHRSLHSLSLRYGPLMLLHFGRVPILVVSSSEAAHEIL
KTHDLKFANRPKSKAVHGLMNGGRDVVFGPYGEYWRQMKSVCILNLLTNKMVASFEKVREEEVNAMMEKLEKASCSAENL
SELFVTLTSDVTSRVSLGKKYWGLKKRVRQIMELLREFPIGDYVPLAWIDRINGFNSKIVEVSRAYSDLMEKVVQEHLEA
GEHKADFVNILLSIEKEKNGFKVQRNDIKFMILDMFIGGISTSSTLLEWIMTELIRNPECMKKLQNEIRSIRPHGSYIKE
KEVENMRYLKAVIKEVFRVHPPLPLILPRLLTEDVKVKGYDIAAGTEVLINAWSIHRDPAIWDAEEFKPERHLDSTLDYH
GQDLKYIPFGSGRRICPGINLAMGLVEVTLANLVGRFDWSVDPGPNGDQPDLAEDFGLDIPKKVFINNLPRIR
>AT3G48280
MMIILLWSIIFMTILFKQKKGKTPPSPPGLPLIGNLHQLGRHTHRSLCDLSRRYGPLMLLHLGRVPVLIVSSADMAQEIL
KTHDQAFANRPRSKLSQKLLYNNRDVASAPYGEYWRQMKSVCVIHLLSNKMVRSFRDVREEEITLMMAKIRKSSSLPFNV
SKVLECLTNDVICRVALGRKYGDFKKLTDRLSELLGTFSIGSFVPLAWVDWIRGWDAQLDKMGKDLDDFFEKVVQDHEDG
DRDGTDLIDALLRVKREKSGFEIERVSIKAITLDVFVGGSDTSFTLLEWAMTELLRHPKSLNRLQEEVRTICKGKSRVSE
DDIQGMKYLKAVIKEALRLHPPFPMMAPHESTEDVKLRDYHIPAGTQVMMNAWAIGREVATWDAEEFKPERHLDTSVDFR
GQNFELLPFGAGRRICPAVSFAVVLNEVVLANLVHGFDWKLPEESKEDKTDVAESSGFSVHREFPLYAVASPY
>AT5G42590
MILISLCLTTFLTILLSLPNSNLPPSPWRLPVIGNLHQLSLHPHRALSSLSARHGPLMLLRFGRVPVLIVSSADVAHDVM
KTHDLKFANRPITKSAHKISNGGRDLVFAPYGEYWRNVKSLCTIHLLSNKMVQSSEKRREEEITLLMETLEEASLSSVNL
SKLITNMVSDIMGKVVLGKKYSDVKTITKSFLDAVGLSPVGEYIPLAWIGKITGSDGKLEKITKQFGDFIEKVLQEHEDT
TKETPDFVDMLLTIQRDETQCQLDKSDLKVIIFEMFLGSTTTTSAVIEWAMTRLMRNPECLKKLQDEIRSVSKMNSYVSG
KEVENMNYLKAVIKEVLRLHPPLPLLVPRLLSEDVKLKGYDITAGTQVIINAWAIQRDTATWDAQEFRPERHFDSTWDFV
GRNFKYIPFGAGRRLCPGIGLGSVMASVTLANLVKRFDWRVEDGPSGDKPDLVEGAGIDVCRKFPLVVFPSSA
>AT4G13290
IILVTLCLTTLLALLLKRNNLNLPPSPWRLPVIGNLHQLSLNTHRSLRSLSLRYGPLMLLHFGRTPVLIVSSADVAHDIL
KTYDVICANRPKTKVIDKILRGGRDVAFAPYGEYWKQMKSICIQNLLSNKMVRSYKKIREDEIKLMIEKVENASSSPVNL
SQLFMTLTNDIICRAALGRKYSDVENIVRAFSALVGEFPIGEYIPLSWIDKIRGQDHKMEEVDKRFDEFLERVVKEHEDA
NDTRSDLVDTLLTIQSDKS--------LKLIIWDMFLAGTATSLSFLEWAMTELMRNPKVMKKLQEEIRSSSRQGLFVTE
KEAEKMDYLQAVIKEALRLRPPAPLMVPRVFSEDVTLKGYNIPAGTQVIINAWAIQRDTTTWDAEEFRPERHLDSILDFQ
GQDFKFIPFGSGKRICPGIGFTSALIGVTLANIVKRFNWRMDVEPQRVQHDLTEATGLVVFRKFPLIAIPSSA
>AT5G25180
IWWFIVGASFFFAFILKDTKKNLPPGPPRLPIIGNLHQLGSKPQRSLFKLSEKYGSLMSLKFGNVSAVVASTPETVKDVL
KTFDAECCSRPYMTYPARVTYNFNDLAFSPYSKYWREVRKMTVIELYTAKRVKSFQNVRQEEVASFVDFIKQHASKTVNM
KQKLVKLSGSVICKVGFGISLETYEEVIQGTMEVVGRFAAADYFPIGRIDRITGLHSKCEKVFKEMDSFFDQSIKHHLED
TNIKDDIIGLLLKMEKGETEFQLTRNHTKGILLNVLIAGVDTSGHTVTWVMTHLIKNPRVMKKAQAEVREVIKNKDDITE
EDIERLEYLKMVIKETLRINPLVPLLIPREASKYIKIGGYDIPKKTWIYVNIWAVQRNPNVWDPEVFIPERFMHSEIDYK
GVDFELLPFGSGRRMCPGMGLGMALVHLTLINLLYRFDWKLPEGMNIEDVDLEESYGLVCPKKVPLQLIPVLT
>AT1G13110
ILLCFLCLLPVFLVSLKRSKWKLPPGPKTLPIIGNLHNLTGLPHTCFRNLSQKFGPVMLLHFGFVPVVVISSKEGAEEAL
KTQDLECCSRPETVATRMISYNFKDIGFAPYGEEWKALRKLVVMELLNTKKFQSFRYIREEENDLLIKKLTESALSPVNL
KKTLFTLVASIVCRLAFGVNIHNVADLVNKFEMLVAGVAFTDFFPVGWVDRISGQNKTLNNVFSELDTFFQNVLDDHIKP
GSENPDVVDVMLDLMKKQESFKLTTDHLKGIISDIFLAGVNTSAVTLNWAMAELIRNPRVMKKVQDEIRTLGDKKQRITE
QDLSQVHYFKLVVKEIFRLHPAAPLLLPRETMSHVKIQGYDIPVKTQMMINIYSIARDPKLWNPDEFNPDRFLDSSIDYR
GLNFELLPFGSGRRICPGMTLGITTVELGLLNLLYFFDWVVPVGKNVKDINLEETGSIIISKKTTLELVPLVH
>AT5G25120
LWYIIVAFVFFSTIIIRNTKKNLPPGPPRLPIIGNLHQLGSKPHSSMFKLSEKYGPLMALRFGSVSTVVASTPETVKEVL
KTFDAECCSRPYMTYPARLTYNLKDIGFCPYTKYWREVRKMTVVELYTAKRVQSFQHTRKEEVASLVDFITQAASKPVNL
NTKLMKLSGSVICRVVFGINLKLYEEVIQGTMEVVGSFAAADYFPIGRIDRITGLHSKCEKIFKAMDAFFDQSIKHHLED
ESIKDDIIDLLLKMERGEIEFQLTRDNTKGILFNILNAGIDTSAQVMTWVMTYLISNPRVMKKAQAEVREVIKNKDDIIE
EDIERLEYLKMVVKETFRVLPLVPLLIPREASKDVKIGGYDIPKKTWIHVNIWAIHRNPNVWDPEAFIPERFMDNQIDYK
GLNFEFLPFGSGRRMCPGIGMGMALVHLTLINLLYRFDWKLPEGMEVEDVDLEESYGLVCPKKVPLQLIPVLT
>AT4G20240
MILISLCLTTLLAFLFKRTKPKLPPSPWRLPVIGNLHQLGPNPHRYLHSLSLRYGPLMLLHFGRVPVLVVSCPDVTNDIM
KTHDLKFANRPKSKAINIFMEGGRDIIFGPYGEDWKSMKSLGVVHLLNNKMVRSFENLREEEIKVMTEKLEEASSSSVNL
SKLLMTLTNDIICRITLGRKYNDIKNLVMTSSEFFGKFFFGDFIPLAWIDWISGIDDKMKDINNKLDCFLDSMVQEHVDA
DKEPSDFIDMLLLIQKDKTRFKFDRSDLILILKDMFFSGTATTASQLEWTMTELMRHPECMKKLQDEINSFSTHNLNVTE
KEVEKMNYLHCVIKEGLRLHPSGPLLF-RLPSEDVQLKGYDISAGTHVIINAWALQRNPAIWDANEYRPERHFGTNLDFN
----VLIPNS----------------------------FHLEQG---EDFALESDFLWFCPNWH---------
>AT5G24960
MIIISLCLATILALLLNRAKVNLPPSPWRVPVIGNLHQLSLHPHRSLRSLSHRYGPLMLLHFGRVPVLVVSSSDVAHDLM
KTHDLKVANRPQLKVVEKIFNGGREMVFSPYGEYWRQIKSVCIVNLLNKKKVQSFEKVREEEISEMMERVEKASSSPLNL
SELLLTLTSDVTSRVSLGRKYSDFKIQMRKITELVGGFPVGEYIPLAWIDKLRGVDEKAEEVSKAFGDLMEKVLQEHLDA
TKPTLDFVDVLLSLERHERGVQIRRSDIKFLILDMFLAGTETTYALLEWIMTELIRHPECMKKLQDEIRAATKLILYISE
EDVEDMKYLKAVVKEVLRLHPPLPLLVPRELSEDIKLKGYDIAAGTQVIINAWAIQRDTMTWDAEEFRPERHLDSLVDFR
GTNFEFIPFGSGRRICPGIGFAMALVEVTLANLVNRFNWRMEVQHSGDEYDLAESTGLDVCRKFPLIVFPSPA
>AT5G25130
LWYIIVAFVFFSSMIIRITKKNLPPGPPRLPIIGNLHQLGSKPHRSMFKLSETYGPLMSLKFGSVSTVVASTPETVKEVL
KTFDVECCSRPNMTYPARVTYNLKDLCFSPYSKYWREVRKMTVVELYTAKRVQSFQHTRKEEVAALVDFIKQAASKPVNL
NKKLMKLSGSVICRVAFGINLQTYEEVIQGTVELVGSFAAADYFPVGRIDRITGLHSKCEKLFKAMDAFFDQSIKHHLED
EIIKDDIIDLLLKMERGETEFQLTRDHTKGILANILNAGIDTSAQVMTWVMTYLISNPRVLKKAQAEVREVIKHKDDIIE
EDIERLQYLKMVIKETFRINPLVPLLIPREASKDVKIGGYNIPKKTWIHVNIWAIHRNPNVWDPEAFIPERFMDSQIDYK
GLNFELLPFGSGRRICPGIGMGMALVHLTLINLLYRFDWKLPEGMKVADVDLEESYGLVCPKKIPLQLIPVLT
>AT5G25140
LWYIIVVFVFFASIFIKNTKKNLPPGPPRLPIIGNLHQLGSKPHRSMFKLSEKYGPLVYLKLGKVPSVVASTPETVKDVL
KTFDKDCCSRAFLTYPARISYNLKDLAFAPYSKYWKAVRKMTVVELYTAKRVKSFRNIREEEVASFVEFIKHSASEIVNL
NQTLVKLSGSVICRVGFGINLETYEEVIHGTMEVLGSFAASDYFPIGGIDRITGLHNKCEKVFKGTDSFFDHCIKHHLED
GGSKDDIVDLLLKVERGEIEFQFTRNHTKGILLDILLAGVDTSGHTITWVMTHLIKNPRVMKKAQAEVREVIKNKDNITE
EDIEGLEYLKMVVKETLRINPLVPLLTPREASKDVKIGGYNIPKKTWIHVNIWAIHRNPNVWDPEAFIPERFMDNQIDYK
GLNFELLPFGSGRRICPGIGMGMALIHLTLINLLYRFDWKLPEGMEVEDVDLEESYGLVCPKKVPLELIPVLT
>AT3G26210
-MSIFLCFLLLLLLLLRKSKLKLPPGPPKLPIIGNLHYLNGLPHKCLLNLWKIHGPVMQLQLGYVPLVVISSNQAAEEVL
KTHDLDCCSRPETIASKTISYNFKDIGFAPYGEEWRALRKLAVIELFSLKKFNSFRYIREEENDLLVKKLSEASESPVNL
KKALFTLSASIVCRLAFGQNLHSMEDLASRSEKIQAKFAFSNFFP-GWLDKITGQSKSLNEIFADLDGFFNQVLDDHLKP
GLETPDVVDVMIDMMNKQSSFKLTTDHIKGIISDIFLAGVNTSATTILWAMTELIRNPRVMKKVQDEVRTLGEKRDRITE
QDLNQLNYFKLVIKETFRLHPAAPLLLPREAMAKIKIQGYDIPEKTQIMVNVYAIGRDPDLWNPEEFKPERFVDSSVDYR
GLNFELLPFGSGRRICPGMTMGIATVELGLLNLLYFFDWGLPEGRTVKDIDLEEEGAIIIGKKVSLELVPTRR
>AT3G48300
IMILFLCLIILFIITIKKVNKIINPSPPRLPLIGNLHQLSQHPHRSLCYLSHRYGPLMLLHFGSVPVIVASTAEAARDVL
KTHDRVFASRPRSKIFEKLLYKSRNMASAPYGEYWRQMKSVSVLHLLSNKMVRSFQDVRQEEITLMMETIRKSSSKPVNL
SKILSSLTNDVICRVALGRKYGDFKELIDRLMRQLGTFTIGSYVPLAWTDWVSGLEARLEKTANDFDKLLERIVQDHEDG
DGDKTDFVDVLLAAQRDKSGFDIDRLSIKAIVLDAFVGGTDTSSTLVEWEMTELLRHPTCLKKLQEEVRTICKGKSSVSE
DDIQGMEYLKAVVKEALRLHPPVPLMVPHQSTQDVRLRDNHIPAGTQVIVNLWAVGREAATWDANEFRPERHLESPSDFR
GQDFELIPFGAGRRMCPGISFAVVLNEVVLANLVHGFDWQSID----DETDVAESIGSVIRRMHPLYVIPSST
>AT3G26180
ISFLCFCLITLASLIFKKLKWNLPPSPPKFPVIGNLHQIGELPHRSLQHLAERYGPVMLLHFGFVPVTVVSSREAAEEVL
RTHDLDCCSRPKLVGTRLLSRNFKDVCFTPYGNEWKARRKFALRELFCLKKVQSFRHIREEECNFLVKQLSESAVSPVDL
SKSLFWLTASIFFRVALGQNFHKIEELVFEAETALASFTCSDFFPLGWVDWFSGQHKRLNDVFYKLDALFQHVIDDHLNP
GKEHEDIIDSMLDAIHKEGSLELIIDHIKGFLANIFLAGIDTGALTMIWAMTELVKNPKLIKKVQGEIRELGSNKARITE
EDIDKVPYLKMVIKETFRLHPAAPLILPRETMAHIKVQGYDIPPKRRILVNVSAIGRDPKLWNPEEFDPERFMDSSVDYR
GQHYELLPFGSGRRICPGMPMGIAAVELGLLNLLYFFDWKLPDGMTHKDIDTEEAGTLTIVKKVPLQLVPVRV
>AT2G30750
ILMVSLCLTTLITLFLKRNKVNLPPSPWRLPLIGNLHQLSLHPHRSLHSLSLRYGPLMLLHFGRVPILVVSSGEAAQEVL
KTHDLKFANRPRSKAVHGLMNGGRDVVFGPYGEYWRQMKSVCILNLLTNKMVASFEKIREEELNEMIKKLEKASSSSENL
SELFVTLPSDVTSRIALGRKHSDLKKRVRQIMELLGEFPIGDYVPLAWIDRINGFNARIKEVSQGFSDLMDKVVQEHLEA
GNHKEDFVDILLSIESEKSGFQAQRDDIKFMILDMFIGGTSTSSTLLEWIMTELIRNPNVMKKLQDEIRSIRPHGSYIKE
KDVENMKYLKAVIKEVFRVHPPLPLILPRLLSEDVKVKGYNIAAGTEVIINAWAIQRDPAIWDAEEFKPERHLDSTLDYH
GKDLNFIPFGSGRRICPGINLALGLVEVTVANLVGRFDWRAEAGPNGDQPDLTEAFGLDVCRKFPLIAFPSSV
>AT3G48270
IMFFLLCSIIFVVTIIKQKKRNTLPSPPGLPLIGNLHQLGRHPHRSLCSLSHRYGPLMLLHFGRVPVLVVSSAELARDVL
KTHDRVFASRPRSKIFEKLLYDKHDVASAPYGEYWRQMKSVCVLHLFSNKMVRSFREVREEEISLMMEKIRKSISLPVNL
SKILVSLTNDVICKVALGRKYGDFKELMERLNKLLGTFSVGSYVPLAWIDWIRGLDCQLEKTANDVDKFFERVVQDHVDG
NRDMTDFVDVLLAIQRDKTGFEINRVSIKAIVMNVFVGGTDTSSTLMEWAMTELLRHPKCLKRLQEEVRTICKDKSSVSE
EEIQNMSYLKAVIKEALRLHPPLPLMVPHESTQDVRLGDHHIPAGTQVLINAWAIGREAATWDVEEFRPERHLDSSVDYR
GQAFELIPFGSGRRICPAISFAVVLNEVVLANLVHRFDWRLSVESTEDQTEVAESTGIAIHRMFPLYAIASNT
>AT5G24950
IIIISLCLATILAFLLNRAKDNLPPSPWRVPVIGNLHQLSLHPHRSLRSLSHRYGPLMLLHFGRVPILVVSSSDVAHDLM
KTHDLKVANRPRLKVIETILNGGREVVFSPYGDYWRQIKTVCVVHLLNKKMVQSFAKVREEERSVMMEKVEKASSSPLNL
SKLLITLTSDVASRVSFGKKHSDFKNQVRKITELVGGFPVSEYIPLAWIDQIRGLYNRAEEVSKIFGDLMDKVVQEHLDA
TKPTKDFVDILLSFERQSKGIEVRRSDIKFIILDIFLGGTTTTNSLLEWTMTELIRHPECMKKLQDEIRGATNLTIYRSH
EEVEDMKYLKAVIKEGLRLHPPFPLLVLRLLTQDVKLKGYDIAAGTQVITNAWAIQRDIVTWDAEEFRPERHLDSPLDFR
GTNFEYIPFGSGRRICPGIGFAMALVEVTLANLVNRFNWRMDARLSGDEYDLAEATGIDVCRKFPLIVFPSNA
>AT4G13310
MILITLCLTTLLALLLKRKNFNLPPSPWRLPVIGNLHQLSLHTHRSLRSLSLRYGPLMLLHFGRTPVLIVSSADVAHDVM
KTHDLVCANRPKTKVVDKILSGGRDVAFAPYGEYWRQMKSICIQNLLNNKMVRSYEKIREEEIKRMIEKLEKASCSPVNL
SQILMTLTNDIICRVALGRKYSDVENIVRTFAALLGEFPVGEYIPLSWIDRIRGLDHKMEVVDKRFDEFLERVVKEHEEA
DETRSDLVDKLLTIQSDKTQFELEKSALKLIIWDMFLAGTATTLSFLEWAMTELMRNPKVMKKLQEEIRSSSPQDLFVTE
KEAEKMNYLQAVIKEALRLRPPAPLLVPRVLSEDVKLKGYNIPAGTQVIVNAWAIQRDTTTWDAEEFKPERHLDTNLDFQ
GQDFKFIPFGSGKRICPGIGFTSALIGVTLANIVKRFNWRMDVEPQRVQHDLTEATGLVVFRKFPLIAIPSSA
>AT1G13080
-MTILLCFFLVSLLTIKQSKFNLPPSPSSLPIIGNLHHLAGLPHRCFHKLSIKYGPLVFLRLGSVPVVVISSSEAAEAVL
KTNDLECCSRPKTVGSGKLSYGFKDITFAPYGEYWREVRKLAVIELFSSKKVQSFRYIREEEVDFVVKKVSESALSPVDL
SKTFFSLTASIICRVALGQNFNRIEELVTESAEALGTFTFSDFFPLGRVDWLFQRHKKINKVFKELDAFYQHVIDDHLKP
ERKNQDIVTLILDMIDKQESFKLNMDNLKAIVMDVFLAGIDTSAVTMIWAMTELIRNPRVMKKAQESIRTLGLKKERITE
EDLGKVEYLNHILKETFRLHPALPFVVPRETMSHIKIQGYDIPPKTQIQLNVWTIGRDPKRWDPEEFNPERFANSSVDFR
GQHFDLLPFGSGRRICPGMPMAIASVELALMNLLYYFDWSMPDGTKGEDIDMEEAGNISIVKKIPLQLVPVQR
>AT3G48320
MTMIILQSLIIFITILKQKKSNTPRSPPRLPLIGNLHQLGHHPHRSLCSLSHRYGPLMLLHLGRVPVLVVSSADVARDIL
KTHDRVFASRPRSKLFEKLFYDGRDVAFAPYGEYWRQIKSVCVLRLLSNKMVTSFRNVRQEEISLMMEKIQKSSSLQVNV
SELLGSLTNDVISRIALGRKYSDSKELMKRLMMLMGEFSVGTYVPLGWIDWISGLDGQLNKTGNDLDEFLEKVVQDHVDG
DGQRTDFVDVLLRIQREKSGFEIDRLCIKAIVLDVLVAGTDSSYALMDWAMTELLRHPECLRTLQEEVRTICKGNLSVSE
EDIQNMSYLKAVIKETTRLHPPLPLLAPHESIQDVILGDYHIPAGTQVMINAWAIGREAATWDAEKFRPERHLDSSVDFR
GHNFELVPFGAGRRICPAISFAVVLIEVALANFVHRYDWKLPEDSKENQTNVAESTGMVIHRLFPLYAIASST
>AT3G48310
IRIILLSLIIFITILFKQKKSNTPASPPRLPLIGNLHQLGRHPHRSLCSLSNRYGPLMLLRFGLVPVLVVSSADVARDIL
KTYDRVFASRPRSKIFEKIFYEARDVALAPYGEYWRQMKSVCVLHLLTNKMVRSFRNVRQEEISLMMEKIQKSSSLQVNL
SELLGSLTNDVISRVALGRKYSDFKELMKRLTKLLGEFCVGTYVPLAWIDWISGLDGQLKKTGNDLDEFLEKVVQDHEDG
DAQRTDFVDVLLRIQREKSGFEIDRLSIKAIILDVVVGGTDTSYALMEWAMTELLHRPECLNRLQEEVRTICKGNSSVSE
DDIKDMNYLKAVIKETMRLHPPLPLMVPHESTQDVRLGDYHIPAGTQVMINAWAIGREAATWDAEKFRPERHLNSSVDFR
GHNFELIPFGAGRRICPAISFAVILIEVTLANLVHRYDWRLPEEYIEDQTNVAESTGMVIHRLFPLYAIVSST
