# Supplementary material for: The CYP71A, NIT, AMI, and IAMH gene families are dispensable for indole-3-acetaldoxime-mediated auxin biosynthesis in Arabidopsis
Source: Plant Cell. 2025 Oct 15;37(11):koaf242. doi: 10.1093/plcell/koaf242 (PMC12586335; doi:10.1093/plcell/koaf242)
Supplement: koaf242_Supplementary_Data [file koaf242_supplementary_data.zip › Supplementary File S2. NIT1.fasta]

>AT5G12040
LSEVSKRLKITIIGGSIPRVGDRYNTCCVFGSDGELKAKHRKITFMESKTLTAGPTIVDTDVGRIGIGICYDIRFQELAM
IYAARGAHLLCYPGAFNMHWELLQRARATDNQLYVATCSPARSGAGYTAWGHSTLVGPFGEVLATTEHEEAIIIAEIDYS
ILEQRRTSLPLNRLVDVQ
>AT2G27450
MQKLAKELGVVIPVSFFEEANTAYNSIAIIDADGTDLGIYRKSGYQEKFYFNPGFKVFQTKFAKIGVAICWDQWFPEAAR
AMVLQGAEILFYPTAIGSHWRRVMQGHAGANVVPLASNRIGKGPSQITFYGTSFIAGPTGEIVAEADDKEAVLVAQFDLD
MIKSKRQSWGVFRVLLTM
>AT3G44320
LAELAGKNNVHLVMGAIEKDGYTYCTALFFSPQGQFLGKHRKVTSLERCIWGQGIPVYDTPIGKIGAAICWENRMPLYRT
ALYAKGIEIYCAPTADYSEWQASMIHIAVEGGCFVSAHQFCKEHDPTVSGGGSVIISPLGKVLAGPNYEEGLVTADLDLD
IARAKLYFDVVGHLTVNE
>AT4G08790
YCSLARDSNIWLSLGGFQDDTHLCNTHVVIDDAGMIRDTYQKMSYKESSFTVPGIVSVDSPVGRLGLTVCYDLRFPIYQQ
LRFEQKAQVLLVPSAFTKHWEILLRARAIETQCYVAAAQAGKHNEKRESYGDTLIIDPWGTVVGRPDRVTGIVVADIDFS
LIDSVRTKMPIDKVSIDL
>AT5G22300
LALMAKKYKVYLVMGVIEREGYTYCTVLFFDSQGLFLGKHRKLTALERCIWGFGIPVFDTPIGKIGAAICWENRMPSLRT
AMYAKGIEIYCAPTADSRTWLASMTHIALEGGCFVSANQFCRTPDSVVCAGGSSIISPLGIVLAGPNYREALITADLDLD
IARAKFDFDVVGHLNIRE
>AT5G64370
LQELAKKYNMVIVSPILEDHGEVWNTAVIIGNNGNIIGKHRKNDFNESTYYMEGHPVFETVFGKIAVNICYGRHHPLNWL
AFGLNGAEIVFNPSATVGMWPIEARNAAIANSYFVSINRVGTHNDFGHFYGSSHFSAPDASCTPSLSRYDGLLISDMDLN
LCRQYKDKWGFRMDLLAK
>AT3G44300
LAELAGKNNVYLVMGAIEKDGYTYCTALFFSPQGQFLGKHRKLTSLERCIWGQGIPVYDTPIGKLGAAICWENRMPLYRT
ALYAKGIELYCAPTADGSEWQSSMLHIAIEGGCFVSACQFCLEPDSIVSQGGSVIISPLGQVLAGPNFEEGLITADLDLD
VARAKLYFDSVGHLTVNE
>AT3G44310
LADVARKNHVYLVMGAIEKEGYTYCTVLFFSPQGQFLGKHRKLTSLERCIWGQGIPVYDTPIGKLGAAICWENRMPLYRT
ALYAKGIELYCAPTADGSEWQSSMLHIAIEGGCFVSACQFCQEHDSIVSQGGSVIISPLGQVLAGPNFEEGLVTADIDLD
IARAKLYFDSVGHLTVNE
