# Supplementary material for: The CYP71A, NIT, AMI, and IAMH gene families are dispensable for indole-3-acetaldoxime-mediated auxin biosynthesis in Arabidopsis
Source: Plant Cell. 2025 Oct 15;37(11):koaf242. doi: 10.1093/plcell/koaf242 (PMC12586335; doi:10.1093/plcell/koaf242)
Supplement: koaf242_Supplementary_Data [file koaf242_supplementary_data.zip › Supplementary File S3. AMI1.fasta]

>AT1G08980
NDFGFIEKVTSSSPPSLQGLTFAIKDIFDVEGRVTGNPDWSAATSTAPVVSSLLEAGATALGITIMDEMAYENAHYGTPR
NPIAFDRVPGGSSSGSAVAVAARLVDFSIGTDTGGSVRVPASYCGIFGFRPSHGAVSTVGLTPMAQSFDTVGWFATLKRV
GCVLLQQHHLNPIEPSQLIIAVQPLVGSVEKSGNTVVKKVNLGQNVPSLKHFMTSDDVTTQQKPEFGPGISAIRTSDEKI
DHCRSVKSELITALSTLLGEKGVLVIPTSLLSIAGVSGFCQVSIPLGENLPVSVSLVAKYGSDGFLLSLVDSLI
>AT3G25660
LTTRYLSRIEPQLKCFLHGVLIGVKDNICTQGMPSTAASRYRPPFDATAVKKIKELGGIVVGKTNMDEFGMEASAFQVTA
NPWDLSRVPGGSSGGSAAAVAARQCMVSLGSDTGGSVRQPASFCGVVGLKPTYGRVSRFGLMAYASSLDVIGCFGTVADA
GMLLHAISGYDRFDSTSSKQDVGIIRETLEDVGVRSATQEAAEVSLPSFSLGLPAYYVIASSSRGEGFGGESAGYYDAYY
KRAQQVRTLIRKDFKAALEQNDILISPADIMTVVNLAGLPAMVLPCGSGLPVGLQMIGAAFDEEKLLKVGHIFL
>AT3G17970
EDFGFIDKLQPAPPKAPHGLTFAVSDVFDITGYVTGHPDWEAASSTSPVVSTLVEGGATCVGKTVVDEFAFENKHYDSPT
NPAAPTRIPGGACSGAAVAVATNAVDFALGIDTVGGVRVPAGYCGVLGFKSSYGAISNTGIIPVSSSLDSVGWFATLRRV
GHVLLQLPFATQRNPRQIILATQVVTKSAEKLGRQLLKHQNLETKVPSLKEFARTKAIANTKKPAIDPVILNPELTNEET
ENLNAIRNETRVAIGSLLKDDGILVIPTSLLSIASISGCCQVTVPLGEKCPISVSFIGRHGGDRFLLDTVQTML
>AT5G07360
LELGYLKQLNHVLEAVVTGIPYGLKDIVAVPGYKTTSTSFQFLDIEAWVYKRLKASGAVLVAKLVTGSMAYDDIWFGRTR
NPWNIEEFSTGSSAGPAASTSAGMVPFAIGSETAGSMTYPAARCGITALRPTFGSVGRTGVMSISESLDKLGPFCTAADC
AVILDAIKGKDPDDLSSREIAEDPFSVDITKLGYTKDADMKVGSKGVNMVPFELNYTVESVQQEDLYEAQDARVVTAVDY
IQAQRARGKLIREVEKSFTVDAFIGNVTEKVCMGNLVGLPVLVIPTGRRTTINAGIYAPPERDHIALALGMAYT
>AT4G34880
EDIRYLEAINPILHAVIEGVPVLLKDSISTKDKLNTAGSFSVVARDAGVVKRLRESGAVILGKASLSEWAFGWSARGQGK
NPYVLSANPSGSSSGSAISVTANLVAVSLGTETDGSILSPASQNSVVGIKPSVGLTSRAGVVPISLRQDSIGPICTVSDA
VHLLDAIVGYDPLDEATKTASLGIVMKHSSLLHIKTLRREGANLTIPNIEVIVGGTDSGEEIEFAEQEKVKTSGMGEKEK
TALQKMKELSRNGIEKLIEENKLDAIVTDLSSVLAIGGYPGINVPAGGGVPYGISFGGLRFSEPKLIEIAFAFT
>AT5G09420
EDFGFLDRFPPPPPAAKQGLTFSISDAFDVKDYITGCPQWEAAEKTAVVVTTLLKNGATCVGKTIMDELGFENKHYGTPI
NPLMPDNVPGGCSSGSAVSVGAELVDFSLGIDTTGGVRVPAAFCGILGFRPSQGTVSSVGVLPNSQSLETVGWFAVLCQV
GHALLNLSAVTHRRQRSLIFAVQVVRKAIENLGYKTPKHVNVASNVPSLAEFCEQSGKSQNSKSFLGPRFSALKSKNESI
KSLYRVKNEMRATIQSLLKEDGILVIPTALSCIASMSGCCQVTIPLGGDRPISVSLLTYYGGDKFLLDTTLDVL
>AT5G64440
RDYAIISIIKPPTPFLIRGIFVTIKDDIDCLPHPTNGTTWRSVEKDSAVVSKLRSCGAILLGKANMHELGMNNSNYGTTR
NPHDPKRYTGGSSSGSAAIVAAGLCSAALGTDGGGSVRIPSALCGITGLKTTYGRTDMTGSLCEGGTVEIIGPLASLEDA
FLVYAAILGSSSADRYNLKPSLGKYTKWFNDVSDISDKCEDIEIVVPELEEMRAAHVISIGSEAGKNSKLSFRSFSASDY
IAAQCLRRRLMEYHLNIFKDVDVIVTPTDLMRFANLLGFPAISVPVGEGLPIGLQIMGRPWAEATVLGLAAAVL
