# Supplementary material for: The CYP71A, NIT, AMI, and IAMH gene families are dispensable for indole-3-acetaldoxime-mediated auxin biosynthesis in Arabidopsis
Source: Plant Cell. 2025 Oct 15;37(11):koaf242. doi: 10.1093/plcell/koaf242 (PMC12586335; doi:10.1093/plcell/koaf242)
Supplement: koaf242_Supplementary_Data [file koaf242_supplementary_data.zip › Supplementary File S4. CYP71A13.nwk]

((((((((AT3G48320:0.09988579,AT3G48310:0.06349749)100:0.05030295,AT3G48290:0.13090953)69:0.01489070,((AT3G48300:0.18095899,AT3G48270:0.10907333)73:0.01276517,AT3G48280:0.17294900)36:0.00511134)100:0.17585132,(((AT4G13290:0.05634317,AT4G13310:0.04812017)100:0.13905229,AT4G20240:0.36580057)73:0.03792450,(AT5G42590:0.28546748,((AT1G11610:0.11384961,(AT2G30750:0.06126429,AT2G30770:0.04605553)73:0.01915832)100:0.14211822,(AT5G24950:0.11116905,AT5G24960:0.07508547)100:0.11740926)66:0.01591478)53:0.02492726)100:0.12199998)100:0.33475565,((AT3G26180:0.30974337,(AT3G26210:0.14730149,AT1G13110:0.18780124)100:0.10945152)52:0.02603391,AT1G13080:0.22051379)100:0.16440694)100:0.33735196,AT5G25140:0.09900911)74:0.01489199,AT5G25180:0.11704863)99:0.04364426,AT5G25120:0.05565519,AT5G25130:0.03523838);
