# Supplementary material for: The CYP71A, NIT, AMI, and IAMH gene families are dispensable for indole-3-acetaldoxime-mediated auxin biosynthesis in Arabidopsis
Source: Plant Cell. 2025 Oct 15;37(11):koaf242. doi: 10.1093/plcell/koaf242 (PMC12586335; doi:10.1093/plcell/koaf242)
Supplement: koaf242_Supplementary_Data [file koaf242_supplementary_data.zip › Supplementary File S5. NIT1.nwk]

((((AT3G44320:0.05285808,(AT3G44300:0.02455615,AT3G44310:0.03934323)90:0.04269175)96:0.05508590,AT5G22300:0.18811337)100:0.83432756,(AT5G12040:0.72140805,AT4G08790:0.76956363)84:0.12991205)88:0.24297866,AT5G64370:0.81700315,AT2G27450:0.73048850);
