# Supplementary material for: The CYP71A, NIT, AMI, and IAMH gene families are dispensable for indole-3-acetaldoxime-mediated auxin biosynthesis in Arabidopsis
Source: Plant Cell. 2025 Oct 15;37(11):koaf242. doi: 10.1093/plcell/koaf242 (PMC12586335; doi:10.1093/plcell/koaf242)
Supplement: koaf242_Supplementary_Data [file koaf242_supplementary_data.zip › Supplementary File S6. AMI1.nwk]

((((AT4G34880:0.89781151,(AT3G25660:0.65855852,AT5G64440:0.78307385)55:0.17672371)71:0.10255684,AT5G07360:1.00245609)100:0.59584277,AT1G08980:0.39283502)87:0.05347973,AT5G09420:0.35611460,AT3G17970:0.35075930);
